# Supplementary material for: Co-inoculation of antagonistic Bacillus velezensis FH-1 and Brevundimonas diminuta NYM3 promotes rice growth by regulating the structure and nitrification function of rhizosphere microbiome
Source: Front Microbiol. 2023 Feb 9;14:1101773. doi: 10.3389/fmicb.2023.1101773 (PMC9948033; doi:10.3389/fmicb.2023.1101773)
Supplement: Supplementary file 1 [file Data_Sheet_1.XLSX]

## Sheet: Rice
Samples/Values	Shoot_Height	Root_Length	Height	Root_FreshWeight	Shoot_FreshWeight	Fresh_Weight	Root_DryWeight	Shoot_DryWeight	Dry_Weight	Root_N	Shoot_N	Rice_N	Root_P	Shoot_P	Rice_P	Root_K	Shoot_K	Rice_K
CK1	14.5	4	18.5	0.439	0.571	1.01	0.094	0.087	0.181	14.41	43.03	57.44	1.62469	4.29453	5.91922	7.95882	39.3738	47.3326
CK2	17	4.5	21.5	0.514	0.576	1.09	0.132	0.101	0.233	16.41	43.97	60.38	1.62469	4.29453	5.91922	7.95882	39.3738	47.3326
CK3	16.5	5.5	22	0.373	0.56	0.933	0.116	0.103	0.219	16.41	43.97	60.38	1.43042	3.90328	5.3337	10.6221	43.3866	54.0087
CK4	16	6.5	22.5	0.498	0.551	1.049	0.139	0.1	0.239	14.41	43.03	57.44	1.66587	3.49405	5.15992	7.43097	39.3175	46.7485
CK5	14	6	20	0.303	0.357	0.66	0.091	0.064	0.155	15.71	40.25	55.96	1.66587	3.49405	5.15992	7.43097	39.3175	46.7485
CK6	17	5	22	0.363	0.549	0.912	0.122	0.098	0.22	15.71	40.25	55.96	1.43042	3.90328	5.3337	10.6221	43.3866	54.0087
F1	19.3	7.8	27.1	0.937	1.231	2.168	0.166	0.247	0.413	16.55	38.26	54.81	1.27894	3.00278	4.28173	7.91384	39.0511	46.965
F2	19.7	8	27.7	0.911	1.258	2.169	0.197	0.259	0.456	15.94	38.88	54.82	1.27894	3.00278	4.28173	7.91384	39.0511	46.965
F3	19.5	8	27.5	0.929	1.044	1.973	0.199	0.253	0.452	16.55	38.26	54.81	1.31478	3.35568	4.67047	10.5599	42.8267	53.3866
F4	19.5	8.5	28	0.783	1.144	1.927	0.175	0.254	0.429	18.95	38.26	57.21	1.7164	3.07942	4.79583	10.0626	42.5167	52.5794
F5	20	9	29	1.092	1.155	2.247	0.207	0.26	0.467	18.95	38.26	57.21	1.7164	3.07942	4.79583	10.0626	42.5167	52.5794
F6	20.5	6	26.5	0.538	0.894	1.432	0.178	0.222	0.4	15.94	38.88	54.82	1.31478	3.35568	4.67047	10.5599	42.8267	53.3866
N1	20	8.5	28.5	0.884	1.067	1.951	0.171	0.259	0.43	22.09	41.51	63.6	1.38811	3.35568	4.74379	8.38966	42.8267	51.2164
N2	21	7	28	0.939	1.145	2.084	0.178	0.251	0.429	22.09	41.51	63.6	1.30015	2.98694	4.28708	8.94529	41.1603	50.1056
N3	20.5	7.5	28	0.601	1.08	1.681	0.174	0.267	0.441	18.78	40.01	58.79	1.272	1.9808	3.25281	11.5616	37.5884	49.1501
N4	20	9	29	0.654	1.127	1.781	0.162	0.255	0.417	19.68	41.98	61.66	1.272	1.9808	3.25281	11.5616	37.5884	49.1501
N5	19.3	7	26.3	0.892	1.005	1.897	0.182	0.237	0.419	19.68	41.98	61.66	1.38811	3.54106	4.92917	8.38966	42.1908	50.5805
N6	21	6	27	0.613	1.158	1.771	0.157	0.264	0.421	18.78	40.01	58.79	1.30015	2.98694	4.28708	8.94529	41.1603	50.1056
FN1	21	11	32	1.75	1.388	3.138	0.309	0.32	0.629	19.96	45.15	65.11	1.33497	3.96188	5.29685	7.38395	44.9855	52.3694
FN2	22	10	32	1.799	1.408	3.207	0.25	0.334	0.584	21.29	44.1	65.39	1.37761	2.93498	4.31259	8.18357	42.4561	50.6396
FN3	22	11	33	1.421	1.31	2.731	0.256	0.285	0.541	21.78	44.31	66.09	1.63021	3.3013	4.93151	8.63549	43.618	52.2535
FN4	21.5	10.5	32	1.03	1.341	2.371	0.204	0.298	0.502	19.96	45.15	65.11	1.33497	3.96188	5.29685	7.38395	44.9855	52.3694
FN5	22.2	8	30.2	1.026	1.427	2.453	0.176	0.304	0.48	21.29	44.1	65.39	1.37761	2.93498	4.31259	8.18357	42.4561	50.6396
FN6	21	9	30	1.064	1.397	2.461	0.176	0.296	0.472	21.78	44.31	66.09	1.63021	3.3013	4.93151	8.63549	43.618	52.2535

## Sheet: Soil
Samples/Values	Soil_pH	Soil_OrganicMatter	Soil_TotalNitrogen	Soil_TotalPhosphorus	Soil_TotalPotassium	Soil_AvailableNitrogen	Soil_AviablePhosphorus	Soil_AviablePotassium	Soil_TotalFerrous
CK1	7.06	19.9267	1.053	0.319975	10.9416	28.7	64.2046	220.17	34.2753
CK2	7.08	20.0646	0.884	0.29331	8.81506	33.25	61.3404	224.959	32.8008
CK3	7.06	17.7116	0.688	0.30045	10.2918	31.5	63.8658	249.04	33.1115
CK4	7.14	16.8169	0.649	0.290753	10.0987	29.75	62.6929	228.409	31.8877
CK5	7.49	18.7981	0.844	0.305076	9.90589	28	62.945	229.478	33.6252
CK6	7.57	18.3536	0.792	0.355156	11.4179	31.5	72.973	207.197	32.6205
F1	7.68	19.0459	0.823	0.333363	11.5821	29.75	60.1537	216.12	32.8761
F2	7.7	17.6743	0.955	0.32098	10.4239	31.5	65.0933	209.717	32.0214
F3	7.66	19.3245	0.814	0.321044	10.6184	45.5	57.5397	217.456	32.9771
F4	7.72	15.6889	0.645	0.305441	10.8038	28	58.8814	215.31	31.2398
F5	7.7	15.1883	0.685	0.332588	9.13934	35	59.3078	211.796	32.1669
F6	7.81	17.6042	0.625	0.310897	11.1319	28	65.7529	214.96	32.0726
N1	7.78	16.3208	0.722	0.324308	11.0629	28	58.5387	244.336	29.6109
N2	7.72	16.8791	0.588	0.305496	8.7879	29.75	61.9289	226.776	31.78
N3	7.73	17.2296	0.553	0.314213	9.47039	36.75	61.1321	222.669	32.3969
N4	7.69	13.666	0.669	0.313543	10.9117	38.5	60.6718	232.601	32.2107
N5	7.83	28.5192	0.719	0.296606	10.3863	35	63.0566	223.956	32.2745
N6	7.74	22.4176	0.742	0.322725	6.4361	45.5	61.7279	226.922	32.1271
FN1	7.48	19.2431	0.669	0.325344	9.39712	32.2	64.8352	206.291	30.3989
FN2	7.5	20.2614	0.906	0.320395	10.5937	28	68.8273	209.504	32.5562
FN3	7.54	17.0671	0.873	0.31846	7.83362	42	65.9417	212.553	32
FN4	7.56	18.9089	1.041	0.326832	10.098	38.5	57.3512	220.131	31.5494
FN5	7.64	17.2025	0.906	0.303158	11.2808	31.5	59.0967	221.698	31.9985
FN6	7.71	17.3526	0.874	0.316505	8.67194	28	56.1501	226.374	32.2122

## Sheet: Microbe
Samples/Values	Bacteria_Number	Fungi_Number	Bacteria_ShannonDiversity	Fungi_ShannonDiversity
CK1	10.578	10.8501	5.7942	2.7449
CK2	10.6674	10.7125	5.8805	2.8042
CK3	10.7334	10.9004	5.9425	2.4122
CK4	10.6996	10.8694	5.5914	3.072
CK5	10.714	11.0451	5.8341	2.7401
CK6	10.3293	10.6014	5.7843	2.8875
F1	10.873	11.1332	6.2068	3.1743
F2	11.0967	11.3689	6.2245	2.6899
F3	11.2291	11.4844	6.0415	1.9249
F4	11.2019	11.3572	6.0224	2.5672
F5	11.0601	11.4311	5.9669	1.4766
F6	10.7155	10.799	6.187	2.4591
N1	11.0165	11.4037	6.0159	2.3829
N2	10.8747	11.0076	5.4672	2.0111
N3	11.0998	11.2565	6.1807	2.1199
N4	11.1561	11.4186	6.1968	2.2433
N5	11.2097	11.8172	6.0235	2.6027
N6	10.9518	11.0662	6.1736	3.0499
FN1	10.5941	10.9237	6.0531	2.7015
FN2	10.8616	11.1196	6.1019	1.9553
FN3	10.9684	11.3554	6.0669	2.4068
FN4	10.605	10.9634	6.2044	1.8999
FN5	10.895	11.0944	6.1774	2.2004
FN6	10.8843	11.1731	6.2476	3.0763
